# Supplementary material for: Flexible Deep-Brain Probe for High-Fidelity Multi-Scale Recording of Epileptic Network Dynamics
Source: Micromachines (Basel). 2025 May 30;16(6):661. doi: 10.3390/mi16060661 (PMC12195220; doi:10.3390/mi16060661)
Supplement: Supplementary file 1 [file micromachines-16-00661-s001.zip]

Archive with 1 entries (1 files):
- micromachines-3630753-supplementary.pdf
